# Supplementary material for: Identification of prostate cancer bone metastasis related genes and potential therapy targets by bioinformatics and in vitro experiments
Source: J Cell Mol Med. 2024 Aug 4;28(15):e18511. doi: 10.1111/jcmm.18511 (PMC11298316; doi:10.1111/jcmm.18511)
Supplement: Supplementary file 7 — Table S1. [file JCMM-28-e18511-s004.csv]

Supplementary Table 1 GO and KEGG enrichment analysis
	p_val	avg_log2FC	pct.1	pct.2	p_val_adj
LEF1	2.37E-86	0.613887659	0.994	0.814	4.74E-83
BACH2	5.16E-85	0.514927857	0.994	0.867	1.03E-81
SRGN	3.47E-77	-2.515626873	0.959	0.923	6.95E-74
S100A4	4.85E-76	-2.628209356	0.992	0.97	9.70E-73
MAL	1.20E-75	0.623173006	0.948	0.644	2.40E-72
CMTM8	4.21E-73	1.423713811	0.898	0.537	8.41E-70
RNF152	5.99E-71	0.770120019	0.868	0.532	1.20E-67
CNFN	1.06E-68	1.065134935	0.24	0.652	2.12E-65
CYBA	6.02E-67	-1.771291703	1	0.99	1.20E-63
CDK6	8.95E-62	0.596078065	0.89	0.589	1.79E-58
COL9A3	1.20E-61	0.660535413	0.245	0.585	2.39E-58
CSTA	2.56E-61	-4.694418232	0.32	0.676	5.11E-58
PRKCQ-AS1	9.96E-61	0.548669604	0.978	0.891	1.99E-57
HPS4	2.08E-59	0.694528748	0.95	0.819	4.15E-56
ADRB2	4.89E-58	-1.059001568	0.435	0.818	9.79E-55
HELLS	7.64E-58	0.726502912	0.961	0.66	1.53E-54
S100A6	8.01E-57	-1.949733247	0.997	0.968	1.60E-53
RPS6	1.66E-56	0.505095655	1	1	3.33E-53
AKAP12	6.20E-56	0.714748564	0.871	0.651	1.24E-52
TMEM217	1.50E-55	0.531294888	0.967	0.646	3.00E-52
ITGA8	3.27E-55	-1.618885341	0.204	0.597	6.54E-52
C21orf58	2.16E-54	0.719843199	0.923	0.694	4.33E-51
CDCA7L	2.26E-54	0.68096413	0.945	0.806	4.51E-51
FXYD2	2.36E-54	0.579366217	0.871	0.629	4.73E-51
SSBP2	1.93E-53	0.768438468	0.975	0.855	3.87E-50
RP5-1028K7.2	4.12E-52	0.525766434	0.972	0.689	8.23E-49
MYO1F	5.28E-52	-2.652230525	0.978	0.895	1.06E-48
TMSB4X	4.19E-50	-0.500935646	1	1	8.38E-47
SSPN	9.02E-50	0.720363718	0.78	0.449	1.80E-46
KIT	1.19E-48	0.695372254	0.791	0.531	2.38E-45
GOLM1	2.42E-48	1.311580526	0.267	0.574	4.84E-45
CRNDE	1.05E-47	2.399501582	0.256	0.38	2.09E-44
MACC1	1.35E-47	1.794585652	0.81	0.519	2.70E-44
PLEK	3.34E-46	-3.300014232	0.565	0.8	6.69E-43
RAB27B	4.05E-46	0.866266711	0.295	0.562	8.10E-43
AK5	7.20E-46	1.39079955	0.862	0.78	1.44E-42
LIG1	7.85E-46	0.703880365	0.915	0.663	1.57E-42
NPM1	7.46E-45	0.858958908	1	0.96	1.49E-41
VWA5A	7.95E-45	-2.385926464	0.485	0.761	1.59E-41
NOSIP	1.25E-44	0.594028963	0.992	0.891	2.49E-41
CRTAM	3.43E-44	-0.830064196	0.937	0.598	6.86E-41
ACTB	6.76E-44	-0.82068619	1	0.999	1.35E-40
NQO1	5.20E-43	2.193751655	0.273	0.572	1.04E-39
EBF1	2.78E-42	0.53090516	0.868	0.67	5.57E-39
CD79A	5.19E-42	-0.55829033	0.967	0.888	1.04E-38
MMRN1	2.45E-41	-0.855874253	0.871	0.597	4.89E-38
KNSTRN	3.89E-41	0.5991211	0.292	0.596	7.78E-38
S100B	5.24E-41	-0.681427723	0.942	0.711	1.05E-37
PAIP2B	1.70E-40	0.978705247	0.292	0.606	3.40E-37
CFD	2.10E-40	-2.971571716	0.336	0.668	4.20E-37
IGLL1	2.52E-40	1.215872769	0.967	0.857	5.04E-37
AURKB	3.88E-40	0.640079993	0.818	0.504	7.77E-37
ST14	1.51E-39	-0.892391634	0.322	0.555	3.03E-36
SERINC2	4.80E-39	2.271115044	0.292	0.515	9.60E-36
CYP2U1	5.29E-39	-1.544031501	0.234	0.553	1.06E-35
CCNE2	8.48E-39	1.009969391	0.755	0.554	1.70E-35
TCF19	8.96E-39	0.645721437	0.846	0.663	1.79E-35
ITGB2	1.14E-38	-2.6874442	0.97	0.842	2.28E-35
FAM105A	1.60E-38	-1.146982752	0.545	0.782	3.19E-35
FTL	1.83E-38	-1.605373879	1	1	3.66E-35
SYCP2	2.31E-37	1.47358645	0.336	0.698	4.61E-34
NEAT1	3.93E-37	-1.448770213	0.953	0.944	7.86E-34
KLF6	1.71E-36	-1.177229693	0.928	0.922	3.43E-33
ALOX5AP	1.76E-36	-2.264630912	0.967	0.897	3.52E-33
CADM1	3.30E-36	1.527755731	0.284	0.482	6.60E-33
ADAM28	1.82E-35	-0.784533724	0.854	0.547	3.63E-32
TYROBP	3.13E-35	-5.416125236	0.713	0.79	6.26E-32
BTBD3	4.06E-35	0.769842599	0.832	0.745	8.11E-32
SMARCA1	5.02E-35	0.978432407	0.275	0.441	1.00E-31
MAPT	6.65E-35	2.125894766	0.32	0.606	1.33E-31
MSRB1	2.56E-34	-1.346251683	0.43	0.775	5.11E-31
RP11-22P6.3	7.30E-34	0.586347709	0.281	0.504	1.46E-30
TIFA	7.91E-34	0.644249695	0.956	0.741	1.58E-30
BCL7A	1.14E-33	0.695289568	0.86	0.752	2.27E-30
TESC	2.14E-33	-1.051570783	0.361	0.642	4.27E-30
AGTRAP	3.93E-33	-1.735557432	0.477	0.789	7.87E-30
TMEM150C	4.38E-33	0.724848653	0.275	0.358	8.76E-30
PDLIM3	1.32E-32	2.087993698	0.309	0.523	2.65E-29
PTK2	2.07E-32	0.822719354	0.309	0.64	4.14E-29
CST3	5.23E-32	-3.38638027	0.477	0.674	1.05E-28
CCDC171	7.27E-32	0.683497677	0.846	0.704	1.45E-28
PSAT1	9.34E-32	1.433505574	0.3	0.523	1.87E-28
LGALS1	1.05E-31	-3.188719074	0.595	0.764	2.10E-28
FCGR1B	2.29E-31	-2.567624519	0.245	0.485	4.59E-28
LINC00936	3.52E-31	-2.332773109	0.904	0.875	7.04E-28
PRSS23	6.69E-31	1.568107203	0.289	0.471	1.34E-27
VIM	1.09E-30	-0.801614123	0.997	0.973	2.17E-27
RP11-809O17.1	2.11E-30	-0.705419061	0.413	0.693	4.21E-27
DBN1	3.14E-30	0.694760112	0.344	0.716	6.27E-27
LAMC1	7.17E-30	0.52260156	0.287	0.432	1.43E-26
LYST	6.58E-29	-3.085556518	0.824	0.781	1.32E-25
CKAP2L	1.06E-28	0.613650709	0.697	0.456	2.12E-25
STXBP2	1.14E-28	-1.828565783	0.468	0.766	2.28E-25
PRRG2	2.20E-28	-1.242185005	0.361	0.646	4.41E-25
DYSF	4.02E-28	-1.144494613	0.843	0.535	8.03E-25
SERPINF2	6.66E-28	-0.523401171	0.65	0.388	1.33E-24
MEGF9	9.18E-28	-3.626892607	0.595	0.748	1.84E-24
LRRC25	9.20E-28	-3.692370365	0.488	0.702	1.84E-24
PLEKHG3	2.33E-27	-1.439983352	0.446	0.631	4.66E-24
FGR	4.60E-27	-4.467013114	0.725	0.71	9.19E-24
CLCN5	8.74E-27	-1.638416996	0.386	0.628	1.75E-23
RP11-532F12.5	1.06E-26	2.266223144	0.331	0.458	2.12E-23
BST1	1.12E-26	-5.10784816	0.372	0.555	2.24E-23
HLA-DOA	1.12E-26	-0.654306318	0.961	0.67	2.24E-23
PRDX2	1.36E-26	1.018936378	0.826	0.771	2.72E-23
HCST	1.43E-26	-1.451399742	0.972	0.931	2.86E-23
S100A11	2.22E-26	-1.862761787	0.802	0.884	4.44E-23
FCGRT	3.21E-26	-2.183109594	0.468	0.735	6.41E-23
CD300LF	1.60E-25	-5.436193326	0.223	0.44	3.21E-22
CEBPD	2.62E-25	-1.35818065	0.375	0.636	5.25E-22
ITGAM	2.89E-25	-4.064925267	0.419	0.66	5.78E-22
GRN	4.33E-25	-2.266352335	0.512	0.738	8.67E-22
RP11-386I14.4	6.23E-25	-2.615560497	0.22	0.514	1.25E-21
CERS4	7.60E-25	1.595184557	0.375	0.693	1.52E-21
CLCN4	1.47E-24	-0.810319686	0.471	0.598	2.94E-21
HIST1H1A	1.54E-24	-0.747452649	0.182	0.435	3.07E-21
S100A12	2.28E-24	-6.490234806	0.62	0.789	4.55E-21
GCA	2.28E-24	-1.785243045	0.471	0.717	4.55E-21
C16orf93	2.90E-24	-0.687067749	0.364	0.611	5.80E-21
IL1B	3.73E-24	-1.238960824	0.744	0.432	7.46E-21
EGFL7	4.72E-24	0.95431107	0.694	0.486	9.45E-21
PGD	5.27E-24	-1.553089022	0.405	0.654	1.05E-20
RBP7	5.83E-24	-3.550914752	0.372	0.52	1.17E-20
PON2	6.21E-24	0.949361411	0.35	0.653	1.24E-20
LY86	7.16E-24	-1.090167695	0.97	0.685	1.43E-20
NKG7	1.05E-23	-3.742130203	0.777	0.805	2.11E-20
PRSS21	1.16E-23	-2.760716662	0.372	0.646	2.32E-20
ZFP36	1.64E-23	-0.880846626	0.837	0.86	3.27E-20
KIF5C	3.33E-23	2.440091655	0.344	0.487	6.65E-20
RPS6KA4	4.34E-23	-1.485697946	0.526	0.694	8.69E-20
S100A10	4.57E-23	-0.935378486	0.818	0.918	9.14E-20
ANXA1	5.14E-23	-1.474640982	0.744	0.823	1.03E-19
FOS	6.58E-23	-2.471060369	0.813	0.827	1.32E-19
CXADR	7.15E-23	3.502785633	0.347	0.518	1.43E-19
RGCC	1.51E-22	-0.906485679	0.791	0.508	3.01E-19
LILRA5	2.05E-22	-4.324493905	0.355	0.562	4.11E-19
NUSAP1	3.47E-22	0.991793683	0.713	0.558	6.94E-19
MIR155HG	5.14E-22	-0.59062978	0.884	0.611	1.03E-18
C12orf23	6.90E-22	1.258629501	0.824	0.701	1.38E-18
TMC5	6.95E-22	3.079590089	0.361	0.545	1.39E-18
RNF130	1.03E-21	-1.826970688	0.501	0.772	2.05E-18
ACPP	1.77E-21	4.107935037	0.339	0.667	3.54E-18
RP11-473M20.16	1.86E-21	0.515923429	0.793	0.677	3.72E-18
COL18A1	3.32E-21	0.511318038	0.738	0.631	6.64E-18
TSPAN15	6.32E-21	2.252096568	0.347	0.49	1.26E-17
LRP1	6.48E-21	-3.252778625	0.353	0.559	1.30E-17
DHFR	1.08E-20	0.889322481	0.758	0.62	2.16E-17
PRIM1	1.38E-20	0.523427738	0.865	0.687	2.76E-17
TTC39A	1.77E-20	2.318998234	0.361	0.62	3.54E-17
FHIT	2.26E-20	0.880175238	0.871	0.825	4.53E-17
CCL4	3.06E-20	-3.364242016	0.614	0.724	6.12E-17
NPDC1	3.96E-20	1.668994955	0.366	0.665	7.92E-17
EOMES	4.14E-20	-2.48759295	0.642	0.756	8.27E-17
MYCL	4.18E-20	-1.777426448	0.444	0.65	8.35E-17
NAMPT	4.75E-20	-1.737156626	0.336	0.563	9.50E-17
KLRD1	7.68E-20	-3.853457986	0.658	0.762	1.54E-16
HLA-DOB	1.20E-19	-1.331348628	0.755	0.547	2.40E-16
MCL1	1.24E-19	-2.136228365	0.708	0.761	2.49E-16
CFH	1.27E-19	-0.623795143	0.711	0.54	2.54E-16
CD22	1.48E-19	-0.501080501	0.942	0.82	2.97E-16
GLIPR2	1.67E-19	-1.335128755	0.686	0.794	3.35E-16
FCGR3A	1.71E-19	-5.240051992	0.567	0.688	3.42E-16
AHNAK	1.94E-19	-1.592262803	0.656	0.745	3.88E-16
TTC38	1.97E-19	-0.565425373	0.496	0.746	3.94E-16
MPP6	2.05E-19	0.940548207	0.771	0.701	4.10E-16
CCDC88A	2.87E-19	-1.131582586	0.862	0.595	5.74E-16
MYO6	5.37E-19	0.589995398	0.375	0.592	1.07E-15
UBE2T	5.38E-19	0.966182666	0.369	0.608	1.08E-15
MCM6	5.82E-19	0.523303839	0.832	0.628	1.16E-15
KCNE3	6.36E-19	-3.332590197	0.333	0.533	1.27E-15
TSC22D3	6.69E-19	-0.636347454	1	0.978	1.34E-15
SELENBP1	6.87E-19	3.559026442	0.358	0.47	1.37E-15
ANXA2	1.02E-18	-0.567257991	0.639	0.848	2.04E-15
PFN1	1.21E-18	-0.513866873	1	0.998	2.43E-15
CYB5A	1.30E-18	1.477411198	0.719	0.712	2.60E-15
NBL1	1.43E-18	1.102996524	0.333	0.485	2.86E-15
SQLE	1.44E-18	0.884293002	0.408	0.661	2.89E-15
MEFV	1.63E-18	-2.63696148	0.559	0.68	3.27E-15
CTTN	1.64E-18	2.139104966	0.342	0.402	3.28E-15
PKIB	2.29E-18	2.437108333	0.361	0.51	4.59E-15
WDR34	2.52E-18	1.222831975	0.375	0.546	5.03E-15
TFEC	2.76E-18	-1.271749559	0.763	0.493	5.52E-15
SPDL1	2.78E-18	1.080186739	0.769	0.669	5.55E-15
ELF3	2.86E-18	3.632602813	0.355	0.541	5.73E-15
CRISPLD1	3.04E-18	2.877399724	0.364	0.5	6.08E-15
TRPM4	3.62E-18	3.894001097	0.347	0.452	7.24E-15
CDCA3	3.83E-18	0.693584037	0.413	0.623	7.67E-15
GLIPR1	3.94E-18	-2.442100937	0.857	0.764	7.88E-15
IL7R	4.00E-18	-0.612663143	1	0.873	8.01E-15
PTMS	4.82E-18	1.237487224	0.336	0.548	9.63E-15
HNRNPA1	5.07E-18	0.549317052	0.992	0.985	1.01E-14
NSG1	5.38E-18	0.70350697	0.788	0.628	1.08E-14
MS4A6A	7.14E-18	-4.715925943	0.612	0.723	1.43E-14
LIMCH1	7.67E-18	2.699997926	0.364	0.455	1.53E-14
KIF4A	8.09E-18	0.767141975	0.653	0.439	1.62E-14
HLA-DQB2	9.02E-18	-1.605150295	0.802	0.46	1.80E-14
SAT1	9.70E-18	-1.580624265	0.782	0.899	1.94E-14
HAGHL	1.03E-17	1.922422203	0.383	0.619	2.06E-14
MCOLN1	1.04E-17	-1.599757965	0.446	0.649	2.08E-14
SIDT1	1.15E-17	-1.711823393	0.466	0.639	2.29E-14
TNS1	1.17E-17	-0.650539015	0.675	0.396	2.34E-14
DAPP1	1.19E-17	-0.922374564	0.967	0.656	2.38E-14
RDH10	1.74E-17	1.055970178	0.322	0.52	3.48E-14
EFHD2	1.89E-17	-2.597882978	0.501	0.665	3.79E-14
CENPF	2.02E-17	1.067201098	0.78	0.634	4.03E-14
PTGR1	2.02E-17	2.139964974	0.372	0.691	4.04E-14
RP11-849H4.4	2.15E-17	-1.563680784	0.245	0.499	4.31E-14
CIITA	2.72E-17	-0.69760282	0.84	0.575	5.44E-14
TXLNB	3.21E-17	-0.584124002	0.813	0.57	6.42E-14
BCAM	3.67E-17	1.312293444	0.377	0.677	7.34E-14
CSF2RA	3.81E-17	-4.612275285	0.51	0.619	7.62E-14
WEE1	4.72E-17	0.665803797	0.358	0.503	9.45E-14
TRIM2	5.11E-17	1.40219718	0.388	0.526	1.02E-13
RP11-138A9.2	6.89E-17	-0.847108619	0.937	0.589	1.38E-13
FAM109A	1.00E-16	-1.020229061	0.402	0.535	2.01E-13
TOP2B	1.11E-16	0.59777281	0.854	0.734	2.22E-13
HEG1	1.39E-16	-0.940732376	0.791	0.457	2.79E-13
MPZL2	1.91E-16	2.006772178	0.366	0.509	3.83E-13
STEAP4	2.13E-16	1.154587111	0.342	0.486	4.27E-13
RBMS3	2.48E-16	-0.656238406	0.678	0.449	4.96E-13
BUB1	2.72E-16	1.040126703	0.769	0.539	5.44E-13
STMN1	3.30E-16	1.352867403	0.813	0.862	6.59E-13
PARPBP	3.69E-16	0.579807386	0.774	0.597	7.38E-13
PFKFB2	3.97E-16	-1.482114741	0.501	0.624	7.95E-13
ID2	4.41E-16	-1.707630313	0.708	0.787	8.82E-13
CCDC121	8.20E-16	0.722555049	0.408	0.596	1.64E-12
LGALS3	8.92E-16	-0.821190136	0.399	0.611	1.78E-12
PSAP	1.44E-15	-1.440106821	0.631	0.797	2.87E-12
CCND1	1.68E-15	2.324944301	0.369	0.55	3.35E-12
NCF4	1.89E-15	-0.928313718	0.887	0.636	3.79E-12
ST3GAL4	2.21E-15	-0.735915564	0.342	0.509	4.43E-12
CTSD	2.34E-15	-1.174849138	0.523	0.729	4.68E-12
SPATS2L	2.58E-15	0.881876242	0.369	0.564	5.16E-12
CMBL	2.92E-15	1.886682077	0.38	0.551	5.83E-12
RAB3B	3.03E-15	0.925530513	0.438	0.653	6.06E-12
SLC30A4	3.52E-15	0.807641795	0.394	0.564	7.04E-12
CPVL	3.58E-15	-1.745880428	0.366	0.495	7.16E-12
NDRG2	4.46E-15	1.619234251	0.386	0.575	8.92E-12
PELI1	4.64E-15	-2.301924589	0.408	0.6	9.27E-12
SCD	4.91E-15	2.961918647	0.366	0.484	9.82E-12
PPP1R14B	5.50E-15	0.64261754	0.355	0.542	1.10E-11
PLTP	5.53E-15	1.81533009	0.328	0.491	1.11E-11
C19orf48	6.51E-15	2.305181082	0.675	0.684	1.30E-11
SCIMP	7.49E-15	-2.168877622	0.614	0.676	1.50E-11
H1F0	7.50E-15	0.76923191	0.408	0.565	1.50E-11
CDCA7	7.84E-15	0.587825476	0.851	0.805	1.57E-11
CCR6	9.61E-15	-0.899287197	0.926	0.681	1.92E-11
ITGAX	1.04E-14	-4.236073043	0.22	0.538	2.08E-11
TBXAS1	1.11E-14	-3.094451744	0.424	0.61	2.22E-11
APLF	1.25E-14	0.540084676	0.656	0.468	2.51E-11
P2RY6	1.28E-14	-1.525308625	0.377	0.576	2.57E-11
CCL3	1.40E-14	-2.947145611	0.636	0.666	2.79E-11
ITGA10	1.62E-14	-1.043758199	0.697	0.471	3.24E-11
TOP2A	1.66E-14	0.676568506	0.664	0.56	3.32E-11
RP11-1143G9.4	1.75E-14	-5.223475995	0.565	0.652	3.50E-11
CTSS	1.80E-14	-2.99909314	0.983	0.842	3.59E-11
SPINT2	1.88E-14	1.141016895	0.736	0.776	3.76E-11
CXCR4	2.09E-14	-0.507237549	0.997	0.974	4.19E-11
RP11-620J15.3	2.29E-14	0.717261661	0.758	0.748	4.58E-11
SERPINB9	2.46E-14	-0.857316112	0.972	0.617	4.92E-11
HSPB1	2.97E-14	0.793248925	0.815	0.73	5.94E-11
CTDSPL	3.24E-14	1.197688819	0.361	0.443	6.47E-11
PAPSS1	3.85E-14	0.814820148	0.383	0.614	7.70E-11
TSC22D1	3.96E-14	0.68123372	0.675	0.513	7.92E-11
GADD45G	5.10E-14	1.653045623	0.369	0.505	1.02E-10
CBX5	5.16E-14	0.577452148	0.846	0.759	1.03E-10
CD84	5.73E-14	-1.415439416	0.978	0.834	1.15E-10
EFNA1	6.31E-14	1.86151357	0.375	0.519	1.26E-10
RGS3	9.21E-14	-1.235718207	0.51	0.673	1.84E-10
HIST1H2AE	1.31E-13	1.966882564	0.397	0.549	2.61E-10
MFSD2B	1.50E-13	-0.769224038	0.314	0.487	2.99E-10
SKAP2	1.59E-13	-1.775044427	0.716	0.768	3.18E-10
DYX1C1	1.72E-13	0.625663977	0.372	0.496	3.45E-10
GAPDH	2.69E-13	-0.551736577	0.997	0.985	5.38E-10
MPC2	2.74E-13	1.214768836	0.752	0.775	5.49E-10
PTMA	2.84E-13	0.547451218	1	1	5.67E-10
KIF9	3.27E-13	2.350796461	0.386	0.521	6.54E-10
WIPI1	3.35E-13	-0.786666838	0.452	0.629	6.69E-10
CLN8	3.46E-13	-0.654339995	0.876	0.641	6.92E-10
C19orf33	4.89E-13	1.434880511	0.435	0.576	9.78E-10
CTSH	5.02E-13	-0.601503699	0.444	0.675	1.00E-09
GSTP1	5.45E-13	-1.456225094	0.989	0.909	1.09E-09
HERPUD1	5.84E-13	-1.078981755	0.713	0.778	1.17E-09
UGDH	6.07E-13	1.185487961	0.399	0.634	1.21E-09
TCIRG1	6.26E-13	-1.869026481	0.68	0.724	1.25E-09
CD300A	6.33E-13	-2.315978554	0.774	0.714	1.27E-09
ARHGAP29	6.80E-13	2.273693879	0.361	0.516	1.36E-09
CMTM2	7.32E-13	-2.122821572	0.468	0.556	1.46E-09
PTP4A3	8.53E-13	1.694686773	0.41	0.653	1.71E-09
APOC1	8.83E-13	-0.70818449	0.623	0.423	1.77E-09
TSPO	1.20E-12	-1.766330566	0.846	0.878	2.40E-09
NFKBIA	1.20E-12	-0.736018277	0.854	0.879	2.40E-09
APEX1	1.22E-12	1.001331543	0.799	0.704	2.44E-09
FAM177B	1.47E-12	-0.908678271	0.62	0.423	2.93E-09
BARD1	1.86E-12	0.654963136	0.802	0.652	3.72E-09
ACSL1	2.05E-12	-1.067008069	0.416	0.62	4.10E-09
GBP1	2.56E-12	-0.911983022	0.945	0.677	5.12E-09
S100A9	2.67E-12	-6.07018294	0.741	0.733	5.33E-09
STAP2	2.82E-12	2.933605385	0.399	0.591	5.64E-09
CAV1	2.88E-12	-0.574048946	0.631	0.497	5.76E-09
AK4	3.30E-12	1.816778473	0.377	0.455	6.60E-09
ENAH	3.66E-12	2.654150803	0.394	0.546	7.31E-09
KCNE1	4.05E-12	-3.08281132	0.466	0.594	8.11E-09
DOK2	4.13E-12	-2.109091021	0.931	0.787	8.27E-09
SOX4	4.16E-12	0.614837197	0.738	0.696	8.33E-09
HADH	4.33E-12	0.789123535	0.46	0.713	8.66E-09
CPNE7	4.38E-12	-1.081840984	0.311	0.452	8.77E-09
ID3	4.50E-12	0.761987941	0.744	0.633	9.00E-09
HIST2H2BE	4.60E-12	0.84160055	0.402	0.57	9.20E-09
IFITM2	4.77E-12	-0.992522896	0.986	0.884	9.54E-09
BCAT1	5.57E-12	-0.81850207	0.59	0.435	1.11E-08
MEI1	5.58E-12	-0.712734009	0.895	0.644	1.12E-08
FCN1	7.35E-12	-5.719293602	0.584	0.645	1.47E-08
HYAL2	7.45E-12	-1.090461722	0.377	0.497	1.49E-08
SLC11A1	7.67E-12	-2.652464076	0.603	0.68	1.53E-08
MKI67	7.74E-12	0.522495469	0.713	0.594	1.55E-08
RGS2	8.09E-12	-1.820071382	0.463	0.638	1.62E-08
UPK3A	8.28E-12	2.02754544	0.408	0.571	1.66E-08
TKTL1	1.01E-11	-1.290932727	0.529	0.693	2.02E-08
PDLIM5	1.06E-11	1.588627919	0.656	0.584	2.13E-08
FBXO32	1.08E-11	1.070051682	0.752	0.701	2.17E-08
HIST1H4C	1.16E-11	-0.524682107	0.989	0.867	2.32E-08
PDLIM7	1.18E-11	-0.616129775	0.435	0.685	2.35E-08
LAIR1	1.51E-11	-0.649435254	0.978	0.815	3.02E-08
SCGB3A1	1.56E-11	-1.099493271	0.433	0.601	3.12E-08
CENPN	1.60E-11	1.356186691	0.408	0.575	3.20E-08
RORC	2.07E-11	1.438624187	0.449	0.735	4.13E-08
MCM8	2.09E-11	-1.007146368	0.477	0.654	4.18E-08
ZFP36L2	2.10E-11	-0.836162723	0.986	0.91	4.21E-08
ANG	2.40E-11	0.527522249	0.397	0.51	4.80E-08
TMEM98	2.52E-11	1.051693021	0.419	0.717	5.05E-08
MFGE8	2.52E-11	-0.717186681	0.741	0.538	5.05E-08
G0S2	2.53E-11	-1.02802138	0.584	0.432	5.07E-08
RNF144B	3.01E-11	-1.872490564	0.488	0.646	6.02E-08
NRGN	3.11E-11	-1.788579936	0.766	0.565	6.21E-08
TPX2	3.15E-11	0.787024579	0.446	0.59	6.31E-08
HSPE1	3.29E-11	0.536365351	0.837	0.77	6.57E-08
RORA	3.66E-11	-0.974245813	0.975	0.815	7.32E-08
AVPI1	3.69E-11	-0.610027263	0.601	0.416	7.37E-08
RBM47	3.90E-11	-0.52884744	0.391	0.537	7.80E-08
SPIB	4.00E-11	-0.730790096	0.879	0.776	8.00E-08
COTL1	4.24E-11	-2.27737817	0.697	0.731	8.48E-08
CD37	4.27E-11	-0.77072154	1	0.986	8.53E-08
MAFB	4.74E-11	-2.827200099	0.377	0.431	9.47E-08
HPGD	4.75E-11	1.844565079	0.612	0.517	9.49E-08
CD9	5.61E-11	1.464061796	0.664	0.739	1.12E-07
GRB10	7.24E-11	1.380184169	0.551	0.32	1.45E-07
HMGN2	7.32E-11	0.806661708	0.953	0.952	1.46E-07
CD247	7.73E-11	-0.940677132	0.97	0.76	1.55E-07
MIS18A	7.89E-11	1.061179031	0.41	0.619	1.58E-07
DNASE1L3	8.01E-11	-1.430574461	0.876	0.671	1.60E-07
EPHX1	8.69E-11	2.921919773	0.366	0.543	1.74E-07
HSPD1	9.03E-11	0.662479894	0.799	0.722	1.81E-07
CLDN7	1.16E-10	2.923820872	0.441	0.731	2.31E-07
BTK	1.31E-10	-0.778232061	0.915	0.731	2.62E-07
NFE2L3	1.39E-10	-1.318786395	0.388	0.522	2.79E-07
ASGR2	1.43E-10	-2.52164277	0.289	0.381	2.85E-07
BHLHE41	1.46E-10	-0.585210603	0.377	0.416	2.92E-07
ARRDC4	1.57E-10	0.812565269	0.394	0.521	3.15E-07
CREB3L4	1.73E-10	1.701322556	0.43	0.665	3.45E-07
SLC43A3	2.05E-10	-0.635337473	0.909	0.754	4.10E-07
IFNGR1	2.36E-10	-1.409542738	0.785	0.754	4.73E-07
CCL5	2.72E-10	-3.609205173	0.876	0.777	5.44E-07
CD300C	2.74E-10	-3.407617353	0.336	0.531	5.48E-07
CENPU	3.06E-10	1.250194189	0.669	0.606	6.13E-07
CD8A	3.14E-10	-1.30208115	0.92	0.88	6.28E-07
CLIC3	3.64E-10	-3.688865286	0.601	0.623	7.28E-07
SPRY2	3.66E-10	-0.93957414	0.716	0.543	7.33E-07
SMC4	3.93E-10	1.026075366	0.777	0.682	7.87E-07
ANXA5	3.94E-10	-0.758789118	0.556	0.748	7.89E-07
SERPINI1	4.65E-10	1.785469703	0.468	0.712	9.30E-07
DUSP1	4.84E-10	-2.599911835	0.719	0.689	9.68E-07
TYMP	4.98E-10	-3.651170567	0.408	0.568	9.97E-07
TNFRSF4	5.10E-10	-1.029172275	0.851	0.636	1.02E-06
RPL22L1	7.70E-10	0.788165221	0.799	0.78	1.54E-06
CYSTM1	8.60E-10	0.67669474	0.397	0.659	1.72E-06
HOPX	8.61E-10	-0.80812218	0.556	0.719	1.72E-06
CTTNBP2NL	9.02E-10	-0.739693696	0.383	0.519	1.80E-06
PYCR1	9.25E-10	2.882347136	0.397	0.43	1.85E-06
PAK1	1.07E-09	-2.219117621	0.708	0.745	2.14E-06
CYBB	1.13E-09	-4.531808918	0.504	0.564	2.26E-06
CCL23	1.18E-09	-1.317855384	0.342	0.546	2.35E-06
CTSZ	1.35E-09	-1.263755774	0.339	0.534	2.69E-06
ASGR1	1.39E-09	-4.103303644	0.59	0.647	2.77E-06
IRS2	1.47E-09	-2.170990514	0.433	0.552	2.94E-06
GLI4	1.55E-09	2.378747608	0.416	0.554	3.11E-06
TPD52	1.62E-09	1.304656289	0.678	0.762	3.25E-06
HMGN1	1.63E-09	0.661146444	0.97	0.924	3.25E-06
AP1S2	1.63E-09	-2.365690451	0.796	0.748	3.26E-06
RP11-11N9.4	1.71E-09	-3.262630603	0.559	0.635	3.43E-06
NPM3	2.10E-09	0.901272366	0.375	0.596	4.20E-06
POLB	2.20E-09	0.734306956	0.504	0.711	4.41E-06
NAF1	2.36E-09	-0.86587491	0.788	0.547	4.72E-06
CDC42BPA	2.37E-09	1.456649077	0.369	0.413	4.74E-06
TBC1D16	2.40E-09	0.926976498	0.347	0.45	4.80E-06
GPR183	2.43E-09	-0.701146832	0.931	0.673	4.86E-06
CYSLTR1	2.44E-09	-0.748794846	0.945	0.764	4.88E-06
RP11-700H6.1	2.46E-09	1.045169434	0.647	0.615	4.92E-06
CPM	2.63E-09	-1.184006368	0.758	0.595	5.27E-06
RP11-70C1.1	2.67E-09	-1.400937984	0.38	0.537	5.34E-06
FOSB	2.80E-09	-1.295853364	0.689	0.703	5.61E-06
HIST1H4H	2.83E-09	1.09116157	0.405	0.451	5.67E-06
IGFBP7	2.87E-09	-0.893301561	0.658	0.498	5.73E-06
SDC4	2.87E-09	1.240280589	0.339	0.389	5.73E-06
TFR2	3.02E-09	-0.928610803	0.449	0.597	6.05E-06
CCDC34	3.12E-09	1.480382571	0.667	0.637	6.24E-06
JUP	3.14E-09	2.068742113	0.413	0.557	6.27E-06
HLA-DRB1	3.15E-09	-1.718903407	0.939	0.879	6.30E-06
CD160	3.21E-09	-2.755473172	0.716	0.778	6.42E-06
CD59	3.29E-09	0.534809143	0.444	0.71	6.58E-06
ITM2A	4.12E-09	-0.641508512	0.961	0.843	8.24E-06
SAMSN1	4.13E-09	-2.485173472	0.777	0.663	8.26E-06
FAM198B	4.23E-09	-0.848467939	0.372	0.451	8.46E-06
KRTCAP3	4.27E-09	1.870169419	0.441	0.795	8.54E-06
MYH10	4.28E-09	0.611770578	0.449	0.566	8.56E-06
ENTPD1	4.47E-09	-3.37007537	0.598	0.658	8.94E-06
PRDX1	4.56E-09	0.987365873	0.782	0.817	9.13E-06
LXN	4.60E-09	1.327481038	0.441	0.626	9.21E-06
IL10	4.63E-09	-2.36789176	0.554	0.434	9.27E-06
IMPDH2	4.97E-09	1.005642341	0.694	0.735	9.94E-06
CMC1	5.15E-09	-2.02534597	0.617	0.739	1.03E-05
FRMD4A	5.15E-09	-0.815873657	0.485	0.701	1.03E-05
ARHGAP18	5.32E-09	-1.568496915	0.471	0.602	1.06E-05
CD74	5.40E-09	-1.429591019	0.997	0.956	1.08E-05
PIM2	5.41E-09	-0.787092991	0.846	0.616	1.08E-05
SPECC1	5.60E-09	-0.705296846	0.479	0.632	1.12E-05
SKA2	6.17E-09	0.711400859	0.793	0.712	1.23E-05
ICA1	7.11E-09	1.884765702	0.41	0.479	1.42E-05
ABHD15	7.59E-09	-0.993459632	0.837	0.768	1.52E-05
GUCY1B3	8.02E-09	0.59114868	0.416	0.514	1.60E-05
HLA-DQA1	8.80E-09	-1.704586785	0.909	0.717	1.76E-05
CXCL16	9.22E-09	-1.413897612	0.46	0.582	1.84E-05
S100A8	1.09E-08	-5.982874616	0.782	0.772	2.18E-05
ZNF503	1.21E-08	1.283681698	0.567	0.373	2.41E-05
AP000769.1	1.38E-08	-1.173174105	0.394	0.562	2.76E-05
CD40	1.41E-08	-1.171859918	0.848	0.646	2.82E-05
TMEM204	1.50E-08	-0.882848653	0.799	0.634	3.00E-05
NUCKS1	1.55E-08	0.779819212	0.777	0.785	3.10E-05
RXRA	1.63E-08	-2.080104778	0.512	0.599	3.26E-05
PTGDS	1.67E-08	-2.55832409	0.636	0.446	3.34E-05
TUBB	1.80E-08	0.651062015	0.843	0.826	3.60E-05
PCBD1	1.86E-08	1.079581412	0.653	0.594	3.72E-05
LUCAT1	1.88E-08	-2.271168309	0.102	0.501	3.75E-05
MPEG1	1.88E-08	-4.957657243	0.656	0.651	3.75E-05
SMC2	2.00E-08	0.830930895	0.722	0.693	4.00E-05
TMEM106C	2.16E-08	1.124659202	0.446	0.749	4.31E-05
TK1	2.33E-08	1.132433759	0.441	0.609	4.65E-05
TUBA1B	2.51E-08	0.851902354	0.879	0.848	5.02E-05
SOCS2	3.10E-08	0.863338628	0.678	0.792	6.21E-05
PPIF	3.33E-08	-0.742520647	0.377	0.555	6.67E-05
VDR	3.68E-08	-0.969799421	0.669	0.539	7.35E-05
KCNMB1	3.74E-08	-0.628825394	0.76	0.565	7.47E-05
RP11-356I2.4	3.82E-08	-1.127176745	0.851	0.623	7.64E-05
STAB1	4.55E-08	-3.119526203	0.366	0.455	9.09E-05
DIAPH3	4.55E-08	-0.519012555	0.603	0.487	9.10E-05
KIAA0101	4.68E-08	1.183863517	0.708	0.706	9.36E-05
SLC43A2	4.80E-08	-2.01038543	0.485	0.63	9.59E-05
GULP1	4.98E-08	2.680481237	0.41	0.558	9.95E-05
HIST1H2BD	4.98E-08	1.349624836	0.441	0.597	9.97E-05
ACSM3	5.15E-08	1.913268317	0.463	0.694	0.000102905
MTSS1	5.19E-08	-1.387907517	0.606	0.696	0.000103821
PKP4	5.21E-08	0.698234258	0.358	0.519	0.000104128
FCER1G	5.23E-08	-4.176887655	0.711	0.701	0.00010467
SCCPDH	5.57E-08	0.613214288	0.457	0.704	0.000111411
ST6GAL1	6.37E-08	-1.178622177	0.766	0.748	0.000127368
PTGS1	6.38E-08	-0.68117314	0.716	0.623	0.000127506
CST7	6.38E-08	-3.281157762	0.755	0.739	0.00012766
CAMSAP2	7.56E-08	1.243224361	0.377	0.494	0.000151128
WARS	7.67E-08	-1.054597116	0.449	0.63	0.000153493
CKB	7.72E-08	2.984153061	0.41	0.537	0.000154381
TM7SF2	8.22E-08	2.494720365	0.441	0.708	0.000164461
SLC25A29	8.23E-08	0.619052603	0.386	0.507	0.000164502
SMPDL3A	9.76E-08	0.716773837	0.402	0.47	0.000195228
RAB20	1.02E-07	-0.523099509	0.716	0.588	0.000204511
DAB2	1.06E-07	-1.798838909	0.391	0.526	0.00021236
LMO2	1.15E-07	-2.82852255	0.394	0.501	0.000229531
CCSER1	1.22E-07	0.795840683	0.388	0.449	0.000244444
CHEK1	1.33E-07	0.823327216	0.73	0.606	0.000265534
ANLN	1.35E-07	-1.262814433	0.444	0.494	0.000269666
GCSH	1.43E-07	1.832040767	0.41	0.617	0.000285651
XCL2	1.44E-07	-2.36928801	0.617	0.614	0.00028736
LINC00877	1.44E-07	-2.604277286	0.488	0.537	0.000288612
PTGER2	1.46E-07	-1.499360118	0.857	0.754	0.000292964
RP11-76E17.3	1.60E-07	-1.551867772	0.482	0.355	0.000319585
THBD	1.61E-07	-2.441163617	0.603	0.426	0.000322925
APLP2	1.66E-07	-0.849660868	0.554	0.717	0.000332266
PPAP2A	1.70E-07	2.480268462	0.421	0.541	0.000340245
CPPED1	1.84E-07	-1.417622969	0.499	0.625	0.000368248
IL18R1	1.89E-07	-1.261343968	0.826	0.573	0.000377432
SLC39A4	1.92E-07	1.347995341	0.449	0.696	0.000384418
CDH23	1.93E-07	-0.96674868	0.882	0.587	0.000386933
TSPAN2	2.10E-07	-0.959182694	0.601	0.639	0.000420052
NCF2	2.14E-07	-3.665928155	0.672	0.714	0.000427877
SPTBN1	2.23E-07	0.989978472	0.689	0.636	0.000446871
LILRA1	2.33E-07	-2.062899558	0.438	0.568	0.000466991
IL2RB	2.41E-07	-1.517309277	0.904	0.691	0.000482417
CLEC11A	2.54E-07	0.670067635	0.435	0.611	0.00050806
CLEC7A	2.71E-07	-3.964120377	0.391	0.516	0.000542621
FTH1	2.72E-07	-0.688709003	1	0.999	0.000544671
RP11-1055B8.7	2.74E-07	-0.578546904	0.656	0.543	0.000548926
CES1	2.77E-07	-3.295435667	0.512	0.605	0.000554391
GPR56	2.86E-07	-1.395779647	0.471	0.583	0.000572874
PYCARD	2.89E-07	-1.773860901	0.981	0.849	0.000578604
GUCY1A3	3.00E-07	2.02092773	0.419	0.47	0.000599462
ZNF331	3.10E-07	-1.033809645	0.769	0.504	0.000619994
CTSL	3.14E-07	0.866008327	0.397	0.543	0.00062781
TRIP13	3.20E-07	0.875818165	0.658	0.499	0.000639113
NET1	3.31E-07	2.352907234	0.419	0.491	0.000662312
LAPTM4B	3.40E-07	0.569572399	0.617	0.525	0.000679525
PRKAR2B	3.49E-07	-1.501722095	0.435	0.52	0.000698895
AKR1C3	3.65E-07	1.070717383	0.672	0.695	0.000730665
RNASE2	3.70E-07	-2.640721954	0.375	0.43	0.000740892
SNRNP25	3.74E-07	0.608114191	0.463	0.644	0.000747922
CKS2	3.77E-07	0.82077107	0.65	0.536	0.00075352
SLC22A23	3.92E-07	1.076912841	0.595	0.524	0.000783108
GPBAR1	4.00E-07	-4.064565329	0.468	0.514	0.000799589
CD4	4.13E-07	-1.012521322	0.887	0.698	0.000825856
RAD51AP1	4.15E-07	0.742531569	0.653	0.646	0.000830322
RUNX3	4.15E-07	-1.896696644	0.86	0.712	0.000830919
DENND2C	4.29E-07	-1.322196484	0.38	0.519	0.000858897
CD33	4.47E-07	-2.092764139	0.835	0.598	0.000894333
KRT18	4.57E-07	3.984389503	0.579	0.479	0.000913449
IFIT2	4.90E-07	-0.993429543	0.807	0.709	0.000979413
ARL4A	5.50E-07	-1.332275154	0.697	0.693	0.001099731
PHGDH	5.51E-07	2.322919714	0.435	0.557	0.001102932
RASGRP3	5.52E-07	-0.609072271	0.642	0.583	0.001104438
MS4A7	6.45E-07	-4.357123153	0.504	0.566	0.001290034
LRFN4	6.55E-07	0.725857147	0.667	0.643	0.001309734
DOCK5	6.56E-07	-1.394754942	0.537	0.653	0.001312749
TMEM56	6.70E-07	0.925608684	0.433	0.549	0.001340578
CRIM1	7.05E-07	0.541529161	0.711	0.62	0.001409923
CCPG1	7.09E-07	-1.059909496	0.672	0.72	0.001417653
SYK	7.70E-07	-0.694506944	0.854	0.77	0.001539067
RNASET2	7.75E-07	-0.82255461	0.95	0.907	0.001549474
RP11-693J15.5	8.08E-07	-1.986429237	0.609	0.717	0.001615147
ZFAND5	8.36E-07	-1.692552524	0.625	0.652	0.001671834
CEP70	9.23E-07	2.585449954	0.424	0.633	0.001845013
C10orf54	9.52E-07	-1.27614633	0.994	0.871	0.00190379
RP11-458N5.1	9.67E-07	1.563683405	0.556	0.41	0.001933794
ANPEP	1.08E-06	-5.653656073	0.328	0.45	0.002162562
DMKN	1.11E-06	2.928155372	0.444	0.679	0.002227433
NAV2	1.14E-06	-1.555831273	0.499	0.629	0.002286766
TGFBR3	1.14E-06	-1.065910259	0.485	0.585	0.002287823
CKAP4	1.15E-06	-1.490306165	0.499	0.661	0.002305327
TMEM141	1.17E-06	1.064715791	0.664	0.686	0.002338966
IRF8	1.27E-06	-3.434019292	0.634	0.685	0.002530628
GIMAP7	1.32E-06	-1.124389646	0.992	0.94	0.002637259
MCAM	1.44E-06	-0.560528212	0.579	0.497	0.002888163
AC026202.3	1.50E-06	-0.513457182	0.413	0.414	0.002999274
HSD17B4	1.78E-06	1.43911834	0.441	0.64	0.003557441
CRIP2	1.83E-06	2.795036641	0.413	0.479	0.00365215
CALCRL	1.88E-06	-0.72131574	0.774	0.62	0.003761621
NR4A2	1.93E-06	-3.0247744	0.311	0.536	0.003851722
GAS6	2.02E-06	-1.992831265	0.595	0.431	0.004036815
LRP5	2.05E-06	1.596450114	0.413	0.431	0.004102088
IFT81	2.12E-06	0.958219128	0.7	0.752	0.004240707
HNMT	2.19E-06	-1.259774453	0.463	0.526	0.004371738
PMP22	2.21E-06	-1.704957989	0.369	0.439	0.004414781
COL6A2	2.37E-06	0.769381231	0.625	0.564	0.004747896
IL13RA1	2.60E-06	-0.924187691	0.463	0.559	0.005195264
PATL2	2.64E-06	-0.750050493	0.975	0.787	0.005284917
CD300LB	2.74E-06	-2.044216212	0.317	0.455	0.005488879
TNFRSF1B	2.94E-06	-2.885147558	0.802	0.641	0.005881936
TSPYL2	2.98E-06	-0.883746649	0.915	0.668	0.005963989
LHFP	3.03E-06	-1.137641069	0.57	0.489	0.006068691
NOTCH4	3.11E-06	-1.241621554	0.752	0.646	0.006214029
RBFOX3	3.25E-06	-1.578335114	0.686	0.501	0.006506125
CAPG	3.27E-06	-2.619159319	0.846	0.751	0.006533224
EIF5A	3.78E-06	0.55230388	0.804	0.822	0.007569983
ORC6	4.33E-06	0.664126122	0.7	0.711	0.008659921
RP4-798A10.7	4.35E-06	1.694660496	0.603	0.532	0.008705571
MAP9	4.98E-06	1.12846571	0.485	0.722	0.009958811
ADAM15	5.32E-06	0.777740212	0.424	0.561	0.010634926
AF127936.7	5.49E-06	0.608935174	0.603	0.601	0.010989252
SNX22	5.56E-06	1.052627009	0.468	0.613	0.011120494
REL	6.01E-06	-1.555842113	0.788	0.709	0.012014431
BIK	6.30E-06	1.53079201	0.46	0.71	0.012607551
PDLIM1	6.55E-06	0.706887205	0.515	0.769	0.013094787
STX7	6.95E-06	-0.94413029	0.76	0.795	0.013903522
HAUS1	7.05E-06	0.543745168	0.807	0.756	0.014102644
KMO	7.35E-06	-1.251413283	0.785	0.56	0.014695243
NFKBID	7.63E-06	-4.194577712	0.287	0.515	0.015265846
APOBEC3C	7.68E-06	-1.122139468	0.95	0.828	0.015369826
ANP32B	8.07E-06	0.666581567	0.942	0.929	0.016140103
AOAH	8.35E-06	-3.682490726	0.529	0.589	0.016696483
BATF3	8.53E-06	-0.84272501	0.554	0.472	0.017064824
VMP1	8.58E-06	-1.247354659	0.716	0.697	0.017150361
APMAP	8.58E-06	-0.523745851	0.678	0.76	0.017154009
FBN1	8.59E-06	-1.309254616	0.606	0.447	0.017179573
RASSF4	8.85E-06	-3.222163171	0.576	0.629	0.01769291
NR1H3	8.86E-06	0.810409494	0.424	0.583	0.017719241
ADI1	9.36E-06	0.992746964	0.672	0.664	0.018724177
NEDD4L	9.65E-06	2.077458771	0.435	0.51	0.019309061
NPC2	9.72E-06	-0.82333607	0.736	0.845	0.019435102
HOXA9	9.93E-06	2.019418414	0.419	0.483	0.019854644
IFIT3	1.10E-05	-1.276969326	0.573	0.705	0.022066831
VCAN	1.13E-05	-4.198207036	0.501	0.549	0.022522681
CDK1	1.15E-05	0.520178748	0.603	0.51	0.02297545
LINC00330	1.16E-05	-0.778732825	0.689	0.643	0.023278851
LILRB2	1.22E-05	-3.318858729	0.543	0.565	0.024396686
TSPAN4	1.32E-05	-0.552532369	0.84	0.69	0.026361124
SAMHD1	1.34E-05	-1.488971531	0.937	0.828	0.026815849
SERPINA1	1.37E-05	-4.157990805	0.543	0.537	0.027320703
HIST1H1E	1.38E-05	-0.528567634	0.909	0.913	0.027543519
TLR4	1.40E-05	-4.163462981	0.328	0.448	0.0280133
ANK3	1.44E-05	1.564947604	0.452	0.566	0.028792847
ITGB3BP	1.49E-05	0.60489492	0.694	0.666	0.029782488
CLIC2	1.57E-05	-1.200203882	0.669	0.513	0.031361228
FAM46A	1.62E-05	-1.15502454	0.603	0.649	0.032439823
CNTLN	1.76E-05	-0.630249498	0.435	0.59	0.035298598
RGS1	1.78E-05	-2.554544524	0.504	0.564	0.035504421
NPL	1.78E-05	-1.809407261	0.639	0.61	0.035652661
FNBP1L	1.80E-05	2.092940057	0.419	0.526	0.035925045
YWHAE	1.81E-05	0.624670503	0.782	0.768	0.036110209
NEXN	1.84E-05	-1.591002745	0.457	0.557	0.036748478
CXorf21	1.84E-05	-0.904649542	0.923	0.728	0.036848641
CD68	1.88E-05	-3.960393346	0.647	0.609	0.037541686
MT1X	1.89E-05	1.402989019	0.738	0.745	0.037744458
SELPLG	1.97E-05	-0.806092322	0.934	0.759	0.039382422
REXO2	2.02E-05	0.994082037	0.68	0.793	0.040375984
MT1G	2.17E-05	3.09440995	0.424	0.573	0.043493014
PCNA	2.30E-05	0.679991506	0.741	0.771	0.046006
SNRPE	2.32E-05	0.682093333	0.846	0.881	0.046485233
EREG	2.43E-05	-3.782830184	0.366	0.521	0.048696244
SMIM1	2.47E-05	1.002486611	0.452	0.577	0.04948194
